# Supplementary material for: Aurora B Inhibitors as Cancer Therapeutics
Source: Molecules. 2023 Apr 11;28(8):3385. doi: 10.3390/molecules28083385 (PMC10144992; doi:10.3390/molecules28083385)
Supplement: Supplementary file 1 [file molecules-28-03385-s001.zip]

Archive with 2 entries (2 files):
- molecules-2259316-Supplementary S1 Aurora B inhibitors.pdf
- molecules-2259316-supplementary Table S1.pdf
